# Supplementary material for: New cavernicolous ground beetles from Anhui Province, China (Coleoptera, Carabidae, Trechini, Platynini)
Source: Zookeys. 2020 Apr 1;923:33–50. doi: 10.3897/zookeys.923.47322 (PMC7142169; doi:10.3897/zookeys.923.47322)
Supplement: XML Treatment for Shenoblemus [file zookeys.923.47322-treatment1.xml]

<!DOCTYPE tp:taxon-treatment
  PUBLIC "-//TaxonX//DTD Taxonomic Treatment Publishing DTD v0 20100105//EN" "tax-treatment-NSO.dtd">
<tp:taxon-treatment xmlns:tp="http://www.plazi.org/taxpub"><tp:treatment-meta><kwd-group><label>Taxon classification</label><kwd><named-content xmlns:xlink="http://www.w3.org/1999/xlink" content-type="kingdom">Animalia</named-content></kwd><kwd><named-content xmlns:xlink="http://www.w3.org/1999/xlink" content-type="order">Coleoptera</named-content></kwd><kwd><named-content xmlns:xlink="http://www.w3.org/1999/xlink" content-type="family">Carabidae</named-content></kwd></kwd-group><mixed-citation publication-type="journal"><person-group><name><surname>Fang</surname><given-names>Jie</given-names></name><name><surname>Li</surname><given-names>Wenbo</given-names></name><name><surname>Wang</surname><given-names>Xinhui</given-names></name><name><surname>Tian</surname><given-names>Mingyi</given-names></name></person-group><article-title>New cavernicolous ground beetles from Anhui Province, China (<tp:taxon-name><tp:taxon-name-part taxon-name-part-type="order">Coleoptera</tp:taxon-name-part></tp:taxon-name>, <tp:taxon-name><tp:taxon-name-part taxon-name-part-type="family">Carabidae</tp:taxon-name-part></tp:taxon-name>, <tp:taxon-name><tp:taxon-name-part taxon-name-part-type="tribe">Trechini</tp:taxon-name-part></tp:taxon-name>, <tp:taxon-name><tp:taxon-name-part taxon-name-part-type="tribe">Platynini</tp:taxon-name-part></tp:taxon-name>)</article-title><source>Zookeys</source><day>01</day><month>4</month><year>2020</year><volume>923</volume><fpage>33</fpage><lpage>50</lpage><pub-id pub-id-type="doi">10.3897/zookeys.923.47322</pub-id></mixed-citation></tp:treatment-meta><tp:nomenclature><tp:taxon-name><object-id xmlns:xlink="http://www.w3.org/1999/xlink" content-type="arpha" xlink:type="simple">55D9F836-7A63-56CE-B246-F80101B2E061</object-id>
            <tp:taxon-name-part taxon-name-part-type="genus" reg="Shenoblemus">Shenoblemus</tp:taxon-name-part>
            <object-id xmlns:xlink="http://www.w3.org/1999/xlink" content-type="zoobank" xlink:type="simple">http://zoobank.org/338E5C04-310D-4737-84D5-8697E6899BCB</object-id>
          </tp:taxon-name><tp:taxon-authority>Tian &amp; Fang</tp:taxon-authority><tp:taxon-status xmlns:xlink="http://www.w3.org/1999/xlink" xlink:type="simple">gen. nov.</tp:taxon-status></tp:nomenclature><tp:treatment-sec sec-type="type species" id="SECID0EXDAC"><title>Type species.</title><p><italic><tp:taxon-name><tp:taxon-name-part taxon-name-part-type="genus" reg="Shenoblemus">Shenoblemus</tp:taxon-name-part> <tp:taxon-name-part taxon-name-part-type="species" reg="minusculus">minusculus</tp:taxon-name-part></tp:taxon-name></italic> Tian &amp; Fang, sp. nov. (the cave Shenxian Dong, Huangshan Qu, Huangshan Shi, Anhui).</p></tp:treatment-sec><tp:treatment-sec sec-type="description" id="SECID0EIEAC"><title>Generic characteristics.</title><p>Small-sized beetles for the phyletic series of <italic><tp:taxon-name><tp:taxon-name-part taxon-name-part-type="genus" reg="Trechoblemus">Trechoblemus</tp:taxon-name-part></tp:taxon-name></italic> (<xref ref-type="bibr" rid="B2">Casale and Laneyrie 1982</xref>; <xref ref-type="bibr" rid="B11">Jeannel 1928</xref>; <xref ref-type="bibr" rid="B3">Casale et al. 1998</xref>), or <italic><tp:taxon-name><tp:taxon-name-part taxon-name-part-type="genus" reg="Trechoblemus">Trechoblemus</tp:taxon-name-part></tp:taxon-name></italic> complex (<xref ref-type="bibr" rid="B20">Uéno and Pawlowski 1981</xref>), anophthalmic; body short and stout, appendages short; dorsal surface more or less pubescent; head subquadrate, wider than long excluding mandibles, and shorter than pronotum; frontal furrows entire, two pairs of supra-orbital and pair of suborbital pores present; right mandible bidentate; labial suture absent, making mentum and submentum completely fused; mentum bisetose, base largely concave, median tooth simple, short and blunt at apex; submentum quadrisetose; antennae short, extending only to about 1/3 of elytra from base, the 7<sup>th</sup> to 11<sup>th</sup> antennomeres sub-moniliform; pronotum quadrate, transverse, evidently wider than long, widest near front, at about 1/4 apically, two pairs of lateromarginal setae present, posterior ones located before hind angles, fore angles markedly protruding and sharp, hind ones nearly rectangular and pointed, base nearly straight; elytra stout though distinctly longer than fore body including mandibles, nearly parallel-sided, widest at about middle, surface moderately convex, shoulders distinct, angularly rounded, lateral margins strongly serrated at base, then more or less ciliated throughout; striae obliterated though partly traceable; two dorsal pores present on the 3<sup>rd</sup> stria, and the preapical present; apical striole weakly defined, connected to the 5<sup>th</sup> stria; humeral group (the 1<sup>st</sup> to 4<sup>th</sup> pores) of marginal umbilicate series equidistantly spaced, median group (the 5<sup>th</sup> and 6<sup>th</sup> pores) widely separated each other, the 5<sup>th</sup> pore forwardly shifted and closer to the 4<sup>th</sup> than to 6<sup>th</sup>; protibia without longitudinal groove externally; the 1<sup>st</sup> and 2<sup>nd</sup> protarsomeres modified in male, distinctly denticulate inwards at each apex; the 1<sup>st</sup> protarsomere shorter than 2<sup>nd</sup> to 4<sup>th</sup> ones combined in all legs; ventrite VII with one pairs of apical setae in male; male genitalia thin and slender, slightly arcuate.</p></tp:treatment-sec><tp:treatment-sec sec-type="remarks" id="SECID0EMGAC"><title>Remarks.</title><p>The main characteristics (such as the small and pubescent body, two frontal pores present on the head, fused mentum and submentum, location of dorsal pores on the 3<sup>rd</sup> stria and an equidistantly spaced humeral group of the marginal umbilicate series) indicate that <italic><tp:taxon-name><tp:taxon-name-part taxon-name-part-type="genus" reg="Shenoblemus">Shenoblemus</tp:taxon-name-part></tp:taxon-name></italic> is a lineage of the <italic><tp:taxon-name><tp:taxon-name-part taxon-name-part-type="genus" reg="Trechoblemus">Trechoblemus</tp:taxon-name-part></tp:taxon-name></italic> phyletic series. It is probably close to the Zhejiangese genus <italic><tp:taxon-name><tp:taxon-name-part taxon-name-part-type="genus" reg="Microblemus">Microblemus</tp:taxon-name-part></tp:taxon-name></italic> Uéno, 2007, whose members are also small-sized, with similar head, bidentate right mandible, and have similar chaetotaxy on the elytra (<xref ref-type="bibr" rid="B17">Uéno 2007a</xref>). However, <italic><tp:taxon-name><tp:taxon-name-part taxon-name-part-type="genus" reg="Shenoblemus">Shenoblemus</tp:taxon-name-part></tp:taxon-name></italic> can be easily distinguished from <italic><tp:taxon-name><tp:taxon-name-part taxon-name-part-type="genus" reg="Microblemus">Microblemus</tp:taxon-name-part></tp:taxon-name></italic> by: (1) antennae sub-moniliform, whereas they are filiform in <italic><tp:taxon-name><tp:taxon-name-part taxon-name-part-type="genus" reg="Microblemus">Microblemus</tp:taxon-name-part></tp:taxon-name></italic>; (2) mentum and submentum completely fused, versus only partly fused with labial suture traceable in <italic><tp:taxon-name><tp:taxon-name-part taxon-name-part-type="genus" reg="Microblemus">Microblemus</tp:taxon-name-part></tp:taxon-name></italic>; (3) pronotum quadrate and transverse, with fore angles evidently protruding, but cordate and narrow, with fore angles not protruding in <italic><tp:taxon-name><tp:taxon-name-part taxon-name-part-type="genus" reg="Microblemus">Microblemus</tp:taxon-name-part></tp:taxon-name></italic>; and (4) elytral base and shoulders simple or moderately serrate in <italic><tp:taxon-name><tp:taxon-name-part taxon-name-part-type="genus" reg="Shenoblemus">Shenoblemus</tp:taxon-name-part></tp:taxon-name></italic>, whereas they are strongly dentate in <italic><tp:taxon-name><tp:taxon-name-part taxon-name-part-type="genus" reg="Microblemus">Microblemus</tp:taxon-name-part></tp:taxon-name></italic>.</p><p><italic><tp:taxon-name><tp:taxon-name-part taxon-name-part-type="genus" reg="Shenoblemus">Shenoblemus</tp:taxon-name-part></tp:taxon-name></italic> may be also related to the sympatric <italic><tp:taxon-name><tp:taxon-name-part taxon-name-part-type="genus" reg="Wanoblemus">Wanoblemus</tp:taxon-name-part></tp:taxon-name></italic> as both genera share some important characteristics: (1) similar chaetotaxy on head and pronotum; (2) 1<sup>st</sup> and 2<sup>nd</sup> protarsomeres modified in the male; (3) labial suture missing; and (4) bidentate right mandible (though tricuspid in three individuals of <italic><tp:taxon-name><tp:taxon-name-part taxon-name-part-type="genus" reg="Wanoblemus">Wanoblemus</tp:taxon-name-part> <tp:taxon-name-part taxon-name-part-type="species" reg="huangshanicus">huangshanicus</tp:taxon-name-part></tp:taxon-name></italic> sp. nov.). However, they are evidently different in the following aspects: (1) body much smaller and stouter in <italic><tp:taxon-name><tp:taxon-name-part taxon-name-part-type="genus" reg="Shenoblemus">Shenoblemus</tp:taxon-name-part></tp:taxon-name></italic>; (2) 7<sup>th</sup> to 11<sup>th</sup> antennomeres are sub-moniliform in <italic><tp:taxon-name><tp:taxon-name-part taxon-name-part-type="genus" reg="Shenoblemus">Shenoblemus</tp:taxon-name-part></tp:taxon-name></italic>, but filiform in <italic><tp:taxon-name><tp:taxon-name-part taxon-name-part-type="genus" reg="Wanoblemus">Wanoblemus</tp:taxon-name-part></tp:taxon-name></italic>; (3) pronotum strongly transverse, with fore angles protruding and sharp in <italic><tp:taxon-name><tp:taxon-name-part taxon-name-part-type="genus" reg="Shenoblemus">Shenoblemus</tp:taxon-name-part></tp:taxon-name></italic>, versus narrower, with fore angles not protruding in <italic><tp:taxon-name><tp:taxon-name-part taxon-name-part-type="genus" reg="Wanoblemus">Wanoblemus</tp:taxon-name-part></tp:taxon-name></italic>; (4) lateral margin of elytra strongly serrate near base in <italic><tp:taxon-name><tp:taxon-name-part taxon-name-part-type="genus" reg="Shenoblemus">Shenoblemus</tp:taxon-name-part></tp:taxon-name></italic>, whereas it is weakly subserrate or ciliate in <italic><tp:taxon-name><tp:taxon-name-part taxon-name-part-type="genus" reg="Wanoblemus">Wanoblemus</tp:taxon-name-part></tp:taxon-name></italic>; (5) 5<sup>th</sup> and 6<sup>th</sup> pores of the marginal umbilicate series of the elytra widely spaced, making the 5<sup>th</sup> pore closer to the 4<sup>th</sup> than to the 6<sup>th</sup> in <italic><tp:taxon-name><tp:taxon-name-part taxon-name-part-type="genus" reg="Shenoblemus">Shenoblemus</tp:taxon-name-part></tp:taxon-name></italic>, instead of much closer to the 6<sup>th</sup> than to the 4<sup>th</sup> in <italic><tp:taxon-name><tp:taxon-name-part taxon-name-part-type="genus" reg="Wanoblemus">Wanoblemus</tp:taxon-name-part></tp:taxon-name></italic>; (6) protibiae without a longitudinal sulcus in <italic><tp:taxon-name><tp:taxon-name-part taxon-name-part-type="genus" reg="Shenoblemus">Shenoblemus</tp:taxon-name-part></tp:taxon-name></italic>, versus a distinct longitudinal sulcus present in <italic><tp:taxon-name><tp:taxon-name-part taxon-name-part-type="genus" reg="Wanoblemus">Wanoblemus</tp:taxon-name-part></tp:taxon-name></italic>; and (7) male genitalia thin and elongate in <italic><tp:taxon-name><tp:taxon-name-part taxon-name-part-type="genus" reg="Shenoblemus">Shenoblemus</tp:taxon-name-part></tp:taxon-name></italic>, versus short and strongly arcuate in <italic><tp:taxon-name><tp:taxon-name-part taxon-name-part-type="genus" reg="Wanoblemus">Wanoblemus</tp:taxon-name-part></tp:taxon-name></italic>.</p><p>The following features may separate <italic><tp:taxon-name><tp:taxon-name-part taxon-name-part-type="genus" reg="Shenoblemus">Shenoblemus</tp:taxon-name-part></tp:taxon-name></italic> from another Zhejiangese genus, <italic><tp:taxon-name><tp:taxon-name-part taxon-name-part-type="genus" reg="Wulongoblemus">Wulongoblemus</tp:taxon-name-part></tp:taxon-name></italic> Uéno, 2007 whose members have also the 1<sup>st</sup> and 2<sup>nd</sup> protarsomeres modified in the male: (1) right mandible bidentate in <italic><tp:taxon-name><tp:taxon-name-part taxon-name-part-type="genus" reg="Shenoblemus">Shenoblemus</tp:taxon-name-part></tp:taxon-name></italic>, but tridentate in <italic><tp:taxon-name><tp:taxon-name-part taxon-name-part-type="genus" reg="Wulongoblemus">Wulongoblemus</tp:taxon-name-part></tp:taxon-name></italic>; (2) body small, short, and stout in <italic><tp:taxon-name><tp:taxon-name-part taxon-name-part-type="genus" reg="Shenoblemus">Shenoblemus</tp:taxon-name-part></tp:taxon-name></italic>, whereas it is large and slender in <italic><tp:taxon-name><tp:taxon-name-part taxon-name-part-type="genus" reg="Wulongoblemus">Wulongoblemus</tp:taxon-name-part></tp:taxon-name></italic>; (3) pronotum transverse, with fore angles protruding in <italic><tp:taxon-name><tp:taxon-name-part taxon-name-part-type="genus" reg="Shenoblemus">Shenoblemus</tp:taxon-name-part></tp:taxon-name></italic>, versus pronotum longer than wide, with obtuse fore angles in <italic><tp:taxon-name><tp:taxon-name-part taxon-name-part-type="genus" reg="Wulongoblemus">Wulongoblemus</tp:taxon-name-part></tp:taxon-name></italic>; (4) antennae sub-moniliform in <italic><tp:taxon-name><tp:taxon-name-part taxon-name-part-type="genus" reg="Shenoblemus">Shenoblemus</tp:taxon-name-part></tp:taxon-name></italic>, instead of filiform in <italic><tp:taxon-name><tp:taxon-name-part taxon-name-part-type="genus" reg="Wulongoblemus">Wulongoblemus</tp:taxon-name-part></tp:taxon-name></italic>.</p></tp:treatment-sec><tp:treatment-sec sec-type="etymology" id="SECID0EWPAC"><title>Etymology.</title><p>“Shen (= “Shenxian”, meaning immortal in Chinese) + blemus”, referring to the locality of the type species. Gender masculine.</p></tp:treatment-sec><tp:treatment-sec sec-type="Generic range" id="SECID0E2PAC"><title>Generic range.</title><p>China (Anhui).</p></tp:treatment-sec><ref-list><ref id="B2"><mixed-citation xmlns:xlink="http://www.w3.org/1999/xlink" xlink:type="simple"><person-group><name name-style="western"><surname>Casale</surname><given-names>A</given-names></name><name name-style="western"><surname>Laneyrie</surname><given-names>R</given-names></name></person-group> (<year>1982</year>) <article-title><tp:taxon-name><tp:taxon-name-part taxon-name-part-type="subfamily">Trechodinae</tp:taxon-name-part></tp:taxon-name> et <tp:taxon-name><tp:taxon-name-part taxon-name-part-type="subfamily">Trechinae</tp:taxon-name-part></tp:taxon-name> du Monde.</article-title><source>Memoires de Biospeologie</source><volume>9</volume>: <fpage>1</fpage>–<lpage>226</lpage>.</mixed-citation></ref><ref id="B11"><mixed-citation xmlns:xlink="http://www.w3.org/1999/xlink" xlink:type="simple"><person-group><name name-style="western"><surname>Jeannel</surname><given-names>R</given-names></name></person-group> (<year>1928</year>) <article-title>Monographie des <tp:taxon-name><tp:taxon-name-part taxon-name-part-type="subfamily">Trechinae</tp:taxon-name-part></tp:taxon-name> (Troisième livraison).</article-title><source>L’Abeille</source><volume>35</volume>: <fpage>1</fpage>–<lpage>808</lpage>.</mixed-citation></ref><ref id="B3"><mixed-citation xmlns:xlink="http://www.w3.org/1999/xlink" xlink:type="simple"><person-group><name name-style="western"><surname>Casale</surname><given-names>A</given-names></name><name name-style="western"><surname>Vigna Taglianti</surname><given-names>A</given-names></name><name name-style="western"><surname>Juberthie</surname><given-names>C</given-names></name></person-group> (<year>1998</year>) <tp:taxon-name><tp:taxon-name-part taxon-name-part-type="order">Coleoptera</tp:taxon-name-part></tp:taxon-name>: <tp:taxon-name><tp:taxon-name-part taxon-name-part-type="family">Carabidae</tp:taxon-name-part></tp:taxon-name>. In: Juberthie C, Decu V (Eds) Encyclopedia Biospeologica II. Société Internationale Biospéologie, Moulis, Bucarest, 1047–1081 pp.</mixed-citation></ref><ref id="B20"><mixed-citation xmlns:xlink="http://www.w3.org/1999/xlink" xlink:type="simple"><person-group><name name-style="western"><surname>Uéno</surname><given-names>SI</given-names></name><name name-style="western"><surname>Pawlowski</surname><given-names>J</given-names></name></person-group> (<year>1981</year>) <article-title>A new microphthalmic trechine beetle of the <italic><tp:taxon-name><tp:taxon-name-part taxon-name-part-type="genus">Trechoblemus</tp:taxon-name-part></tp:taxon-name></italic> Complex from Tian Shan.</article-title><source>Annotationes zoologicae japonenses</source><volume>54</volume>: <fpage>147</fpage>–<lpage>155</lpage>.</mixed-citation></ref><ref id="B17"><mixed-citation xmlns:xlink="http://www.w3.org/1999/xlink" xlink:type="simple"><person-group><name name-style="western"><surname>Uéno</surname><given-names>SI</given-names></name></person-group> (<year>2007a</year>) <article-title>Two new cave trechines (<tp:taxon-name><tp:taxon-name-part taxon-name-part-type="order">Coleoptera</tp:taxon-name-part></tp:taxon-name>: <tp:taxon-name><tp:taxon-name-part taxon-name-part-type="subfamily">Trechinae</tp:taxon-name-part></tp:taxon-name>) from Western Zhejiang, East China.</article-title><source>Journal of the speleological Society of Japan</source><volume>32</volume>: <fpage>9</fpage>–<lpage>22</lpage>.</mixed-citation></ref></ref-list></tp:taxon-treatment>
