# Supplementary material for: New cavernicolous ground beetles from Anhui Province, China (Coleoptera, Carabidae, Trechini, Platynini)
Source: Zookeys. 2020 Apr 1;923:33–50. doi: 10.3897/zookeys.923.47322 (PMC7142169; doi:10.3897/zookeys.923.47322)
Supplement: XML Treatment for Shenoblemus minusculus [file zookeys.923.47322-treatment2.xml]

<!DOCTYPE tp:taxon-treatment
  PUBLIC "-//TaxonX//DTD Taxonomic Treatment Publishing DTD v0 20100105//EN" "tax-treatment-NSO.dtd">
<tp:taxon-treatment xmlns:tp="http://www.plazi.org/taxpub"><tp:treatment-meta><kwd-group><label>Taxon classification</label><kwd><named-content xmlns:xlink="http://www.w3.org/1999/xlink" content-type="kingdom">Animalia</named-content></kwd><kwd><named-content xmlns:xlink="http://www.w3.org/1999/xlink" content-type="order">Coleoptera</named-content></kwd><kwd><named-content xmlns:xlink="http://www.w3.org/1999/xlink" content-type="family">Carabidae</named-content></kwd></kwd-group><mixed-citation publication-type="journal"><person-group><name><surname>Fang</surname><given-names>Jie</given-names></name><name><surname>Li</surname><given-names>Wenbo</given-names></name><name><surname>Wang</surname><given-names>Xinhui</given-names></name><name><surname>Tian</surname><given-names>Mingyi</given-names></name></person-group><article-title>New cavernicolous ground beetles from Anhui Province, China (<tp:taxon-name><tp:taxon-name-part taxon-name-part-type="order">Coleoptera</tp:taxon-name-part></tp:taxon-name>, <tp:taxon-name><tp:taxon-name-part taxon-name-part-type="family">Carabidae</tp:taxon-name-part></tp:taxon-name>, <tp:taxon-name><tp:taxon-name-part taxon-name-part-type="tribe">Trechini</tp:taxon-name-part></tp:taxon-name>, <tp:taxon-name><tp:taxon-name-part taxon-name-part-type="tribe">Platynini</tp:taxon-name-part></tp:taxon-name>)</article-title><source>Zookeys</source><day>01</day><month>4</month><year>2020</year><volume>923</volume><fpage>33</fpage><lpage>50</lpage><pub-id pub-id-type="doi">10.3897/zookeys.923.47322</pub-id></mixed-citation></tp:treatment-meta><tp:nomenclature><tp:taxon-name><object-id xmlns:xlink="http://www.w3.org/1999/xlink" content-type="arpha" xlink:type="simple">D9F5FA61-A750-586E-8CA0-B9915AFFA07A</object-id>
            <tp:taxon-name-part taxon-name-part-type="genus" reg="Shenoblemus">Shenoblemus</tp:taxon-name-part>
            <tp:taxon-name-part taxon-name-part-type="species" reg="minusculus">minusculus</tp:taxon-name-part>
            <object-id xmlns:xlink="http://www.w3.org/1999/xlink" content-type="zoobank" xlink:type="simple">http://zoobank.org/2888D9C3-1870-4244-B846-8EBBB711BC0F</object-id>
          </tp:taxon-name><tp:taxon-authority>Tian &amp; Fang</tp:taxon-authority><tp:taxon-status xmlns:xlink="http://www.w3.org/1999/xlink" xlink:type="simple">sp. nov.</tp:taxon-status><xref ref-type="fig" rid="F1">Figs 1</xref><xref ref-type="fig" rid="F2">, 2</xref><xref ref-type="fig" rid="F3">, 3A</xref><xref ref-type="fig" rid="F4">, 4A, B</xref></tp:nomenclature><tp:treatment-sec sec-type="material" id="SECID0E1BAE"><title>Material.</title><p><bold><italic>Holotype</italic></bold> male, cave Shenxian Dong, Qiaoshan, Xinming, Huangshan, Anhui, <named-content xmlns:xlink="http://www.w3.org/1999/xlink" content-type="dwc:verbatimCoordinates" xlink:type="simple"><named-content content-type="geo-json" specific-use="{&#34;type&#34;:&#34;Point&#34;,&#34;coordinates&#34;:[118.235461,30.385986]}" id="NCID0EICAE" xlink:type="simple">30°23'9.55"N, 118°14'7.66"E</named-content></named-content>, 366 m in altitude, 2016-IV-22, leg. Wenbo Li, deposited in the insect collections of South China Agricultural University, Guangzhou, China (SCAU).</p></tp:treatment-sec><tp:treatment-sec sec-type="diagnosis" id="SECID0ENCAE"><title>Diagnosis.</title><p>Small-sized, eyeless and yellowish-brown beetle, with stout body and short appendages; covered with pubescence which are sparser on head, prothorax and elytra, and denser on abdominal ventrites.</p></tp:treatment-sec><tp:treatment-sec sec-type="description" id="SECID0ESCAE"><title>Description.</title><p><bold><italic>Length</italic></bold>: 2.45 mm; width: 0.84 mm. Habitus as in Fig. <xref ref-type="fig" rid="F1">1</xref>. <bold><italic>Fore body</italic></bold> (head plus pronotum including mandibles) much shorter than elytra. Microsculpture made of isodiametric meshes irregularly distributed on head, pronotum and elytra.</p><fig id="F1" position="float" orientation="portrait"><object-id xmlns:xlink="http://www.w3.org/1999/xlink" content-type="doi" xlink:type="simple">10.3897/zookeys.923.47322.figure1</object-id><object-id xmlns:xlink="http://www.w3.org/1999/xlink" content-type="arpha" xlink:type="simple">96D3ADCC-E490-51EF-9188-D9C20D2ACEDB</object-id><label>Figure 1.</label><caption><p>Habitus of <italic><tp:taxon-name><tp:taxon-name-part taxon-name-part-type="genus" reg="Shenoblemus">Shenoblemus</tp:taxon-name-part> <tp:taxon-name-part taxon-name-part-type="species" reg="minusculus">minusculus</tp:taxon-name-part></tp:taxon-name></italic>, sp. et gen. nov., male, holotype.</p></caption><graphic xmlns:xlink="http://www.w3.org/1999/xlink" xlink:href="zookeys-923-033-g001.jpg" position="float" orientation="portrait" xlink:type="simple" id="oo_396162.jpg"><uri content-type="original_file" xlink:type="simple">https://binary.pensoft.net/fig/396162</uri></graphic></fig><fig id="F2" position="float" orientation="portrait"><object-id xmlns:xlink="http://www.w3.org/1999/xlink" content-type="doi" xlink:type="simple">10.3897/zookeys.923.47322.figure2</object-id><object-id xmlns:xlink="http://www.w3.org/1999/xlink" content-type="arpha" xlink:type="simple">8846FFCD-7AD6-5198-9CC2-5E4DC5034AFA</object-id><label>Figure 2.</label><caption><p>Head of <italic><tp:taxon-name><tp:taxon-name-part taxon-name-part-type="genus" reg="Shenoblemus">Shenoblemus</tp:taxon-name-part> <tp:taxon-name-part taxon-name-part-type="species" reg="minusculus">minusculus</tp:taxon-name-part></tp:taxon-name></italic>, sp. et gen. nov., male, holotype.</p></caption><graphic xmlns:xlink="http://www.w3.org/1999/xlink" xlink:href="zookeys-923-033-g002.jpg" position="float" orientation="portrait" xlink:type="simple" id="oo_396163.jpg"><uri content-type="original_file" xlink:type="simple">https://binary.pensoft.net/fig/396163</uri></graphic></fig><p><bold><italic>Head</italic></bold> large and widened, a little narrower than head including mandibles, HW/HLm = 0.90, or wider excluding mandibles, HW/HLl = 1.17; widest at about 1/4 of head from base excluding mandibles; front and vertex convex; frontal furrows well-defined and complete, strongly divergent at both anteriorly and posteriorly; genae markedly expanded laterally; anterior and posterior supra-orbital pores close, both at widest area of genae; clypeus quadrisetose, labrum transverse, almost straight in the front margin, 6-setose; mandibles widened and moderately curved at apices; ligula thin and short, adnated with paraglossae; palps short, penultimate joints much stouter than apical ones; the 2<sup>nd</sup> labial palpomere slightly longer than the 3<sup>rd</sup>, bisetose on inner margin, with two or three additional setae at subapex on outer margin; the 3<sup>rd</sup> maxillary palpomere as long as the 4<sup>th</sup>; the 1<sup>st</sup>–6<sup>th</sup> antennomeres filiform, while the 7<sup>th</sup>–11<sup>th</sup> semi-moniliform; relative length of each antennomere as: the 1<sup>st</sup> (1.13), 2<sup>nd</sup> (1.00), 3<sup>rd</sup> (1.08), 4<sup>th</sup> (1.04), 5<sup>th</sup> (1.13), 6<sup>th</sup> (1.00), 7<sup>th</sup> (1.04), 8<sup>th</sup> (1.04), 9<sup>th</sup> (1.04), 10<sup>th</sup> (1.00) and 11<sup>th</sup> (1.42).</p><p><bold><italic>Pronotum</italic></bold> moderately transverse, PnW/PnL = 1.21, as long as head (including mandibles), much wider than head, PnW/HW = 1.32; lateral margins finely bordered, anterior lateromarginal pores located at about apical sixth, posterior ones at a little before hind angles; base slightly narrower than front, PbW/PfW = 0.97, both nearly straight and unbordered; hind angles denticulate at tips; both frontal and basal impression faint, basal foveae large and deep; disc moderately convex. Scutellum small and almost rounded.</p><p><bold><italic>Elytra</italic></bold> much longer than wide, EL/EW = 1.56, wider than pronotum, EW/PnW =1.24; unbordered at base; strial punctures large and widely isolated; basal pores distant from scutellum, anterior and posterior dorsal pores on the 3<sup>rd</sup> striae at about 1/4 and 4/7 of the elytra from the base respectively; preapical pores at about apical 1/7 of elytra, subequal to suture and apical margin; humeral group of marginal umbilicate series regular though the 2<sup>nd</sup> closer to marginal gutter than other; the 5<sup>th</sup> widely separated from the 6<sup>th</sup>, apical pores close to elytral margin (Fig. <xref ref-type="fig" rid="F3">3A</xref>).</p><p><bold><italic>Legs</italic></bold> short and stout, densely pubescent; protarsi short, the 1<sup>st</sup> tarsomere much shorter than the 2<sup>nd</sup>–4<sup>th</sup> combined in fore and middle legs, whereas slightly shorter in hind legs; abdominal ventrites IV - VI each with a pair of paramedical setae in male.</p><p><bold><italic>Male genitalia</italic></bold> (Fig. <xref ref-type="fig" rid="F4">4A, B</xref>): The median lobe of aedeagus moderately sclerotized, rather long and thin, weakly arcuate at median portion, rounded at apex; dorsal margin suddenly folded at about basal quarter; base small, sagittal aileron quite large and hyaline, inner sac provided with a triangular and small copulatory piece, which is about 1/5 as long as aedeagus; in dorsal view, apical lobe widened at subapex, nearly triangular form, longer than wide, with a broadly rounded apex; parameres moderately elongated, right one as long as the left, each armed with two long setae at apex.</p><p><bold>Female</bold>: Unknown.</p></tp:treatment-sec><tp:treatment-sec sec-type="etymology" id="SECID0EXHAE"><title>Etymology.</title><p>To refer to the small body size.</p></tp:treatment-sec><tp:treatment-sec sec-type="distribution" id="SECID0E3HAE"><title>Distribution.</title><p>China (Anhui). Known only from a limestone cave called Shenxian Dong in Huangshan Shi.</p><p>The Shenxian Dong limestone cave is more than 3000 m long. It is divided in three parts (front, middle, and back) for touristic purpose. There is an underground stream along the main passage. The single beetle specimen was collected in a dark area approximately 50 m from the entrance.</p><fig id="F3" position="float" orientation="portrait"><object-id xmlns:xlink="http://www.w3.org/1999/xlink" content-type="doi" xlink:type="simple">10.3897/zookeys.923.47322.figure3</object-id><object-id xmlns:xlink="http://www.w3.org/1999/xlink" content-type="arpha" xlink:type="simple">490F7409-0F6F-5B92-A37B-4DDAAAB64DB2</object-id><label>Figure 3.</label><caption><p>Left elytra of two cave trechines to show chaetotaxy <bold>A</bold><italic><tp:taxon-name><tp:taxon-name-part taxon-name-part-type="genus" reg="Shenoblemus">Shenoblemus</tp:taxon-name-part> <tp:taxon-name-part taxon-name-part-type="species" reg="minusculus">minusculus</tp:taxon-name-part></tp:taxon-name></italic>, sp. et gen. nov., male, holotype <bold>B</bold><italic><tp:taxon-name><tp:taxon-name-part taxon-name-part-type="genus" reg="Wanoblemus">Wanoblemus</tp:taxon-name-part> <tp:taxon-name-part taxon-name-part-type="species" reg="huangshanicus">huangshanicus</tp:taxon-name-part></tp:taxon-name></italic>, sp. nov., male, holotype.</p></caption><graphic xmlns:xlink="http://www.w3.org/1999/xlink" xlink:href="zookeys-923-033-g003.jpg" position="float" orientation="portrait" xlink:type="simple" id="oo_396164.jpg"><uri content-type="original_file" xlink:type="simple">https://binary.pensoft.net/fig/396164</uri></graphic></fig><fig id="F4" position="float" orientation="portrait"><object-id xmlns:xlink="http://www.w3.org/1999/xlink" content-type="doi" xlink:type="simple">10.3897/zookeys.923.47322.figure4</object-id><object-id xmlns:xlink="http://www.w3.org/1999/xlink" content-type="arpha" xlink:type="simple">873D2320-B865-5DC6-999E-12F0E115BBD3</object-id><label>Figure 4.</label><caption><p>Male genitalia of <italic><tp:taxon-name><tp:taxon-name-part taxon-name-part-type="genus" reg="Shenoblemus">Shenoblemus</tp:taxon-name-part> <tp:taxon-name-part taxon-name-part-type="species" reg="minusculus">minusculus</tp:taxon-name-part></tp:taxon-name></italic>, sp. et gen. nov. (<bold>A, B</bold>) and <italic><tp:taxon-name><tp:taxon-name-part taxon-name-part-type="genus" reg="Wanoblemus">Wanoblemus</tp:taxon-name-part> <tp:taxon-name-part taxon-name-part-type="species" reg="huangshanicus">huangshanicus</tp:taxon-name-part></tp:taxon-name></italic>, sp. nov. (<bold>C, D</bold>) <bold>A, C</bold> median lobe and parameres, lateral view <bold>B, D</bold> apical lobe, dorsal view.</p></caption><graphic xmlns:xlink="http://www.w3.org/1999/xlink" xlink:href="zookeys-923-033-g004.jpg" position="float" orientation="portrait" xlink:type="simple" id="oo_396165.jpg"><uri content-type="original_file" xlink:type="simple">https://binary.pensoft.net/fig/396165</uri></graphic></fig></tp:treatment-sec></tp:taxon-treatment>
