# Supplementary material for: New cavernicolous ground beetles from Anhui Province, China (Coleoptera, Carabidae, Trechini, Platynini)
Source: Zookeys. 2020 Apr 1;923:33–50. doi: 10.3897/zookeys.923.47322 (PMC7142169; doi:10.3897/zookeys.923.47322)
Supplement: XML Treatment for Wanoblemus huangshanicus [file zookeys.923.47322-treatment3.xml]

<!DOCTYPE tp:taxon-treatment
  PUBLIC "-//TaxonX//DTD Taxonomic Treatment Publishing DTD v0 20100105//EN" "tax-treatment-NSO.dtd">
<tp:taxon-treatment xmlns:tp="http://www.plazi.org/taxpub"><tp:treatment-meta><kwd-group><label>Taxon classification</label><kwd><named-content xmlns:xlink="http://www.w3.org/1999/xlink" content-type="kingdom">Animalia</named-content></kwd><kwd><named-content xmlns:xlink="http://www.w3.org/1999/xlink" content-type="order">Coleoptera</named-content></kwd><kwd><named-content xmlns:xlink="http://www.w3.org/1999/xlink" content-type="family">Carabidae</named-content></kwd></kwd-group><mixed-citation publication-type="journal"><person-group><name><surname>Fang</surname><given-names>Jie</given-names></name><name><surname>Li</surname><given-names>Wenbo</given-names></name><name><surname>Wang</surname><given-names>Xinhui</given-names></name><name><surname>Tian</surname><given-names>Mingyi</given-names></name></person-group><article-title>New cavernicolous ground beetles from Anhui Province, China (<tp:taxon-name><tp:taxon-name-part taxon-name-part-type="order">Coleoptera</tp:taxon-name-part></tp:taxon-name>, <tp:taxon-name><tp:taxon-name-part taxon-name-part-type="family">Carabidae</tp:taxon-name-part></tp:taxon-name>, <tp:taxon-name><tp:taxon-name-part taxon-name-part-type="tribe">Trechini</tp:taxon-name-part></tp:taxon-name>, <tp:taxon-name><tp:taxon-name-part taxon-name-part-type="tribe">Platynini</tp:taxon-name-part></tp:taxon-name>)</article-title><source>Zookeys</source><day>01</day><month>4</month><year>2020</year><volume>923</volume><fpage>33</fpage><lpage>50</lpage><pub-id pub-id-type="doi">10.3897/zookeys.923.47322</pub-id></mixed-citation></tp:treatment-meta><tp:nomenclature><tp:taxon-name><object-id xmlns:xlink="http://www.w3.org/1999/xlink" content-type="arpha" xlink:type="simple">F57C0544-A895-5086-B048-06C12673A504</object-id>
            <tp:taxon-name-part taxon-name-part-type="genus" reg="Wanoblemus">Wanoblemus</tp:taxon-name-part>
            <tp:taxon-name-part taxon-name-part-type="species" reg="huangshanicus">huangshanicus</tp:taxon-name-part>
            <object-id xmlns:xlink="http://www.w3.org/1999/xlink" content-type="zoobank" xlink:type="simple">http://zoobank.org/2BD1BC1D-89D0-4C8B-94C3-12F0EB77F55F</object-id>
          </tp:taxon-name><tp:taxon-authority>Tian &amp; Li</tp:taxon-authority><tp:taxon-status xmlns:xlink="http://www.w3.org/1999/xlink" xlink:type="simple">sp. nov.</tp:taxon-status><xref ref-type="fig" rid="F3">Figs 3B</xref><xref ref-type="fig" rid="F4">, 4C, D</xref><xref ref-type="fig" rid="F5">, 5B</xref><xref ref-type="fig" rid="F6">, 6</xref></tp:nomenclature><tp:treatment-sec sec-type="material" id="SECID0ENMAE"><title>Material.</title><p><bold><italic>Holotype</italic></bold>: male, cave Shenxian Dong, Qiaoshan, Xinming, Huangshan, Anhui, <named-content xmlns:xlink="http://www.w3.org/1999/xlink" content-type="dwc:verbatimCoordinates" xlink:type="simple"><named-content content-type="geo-json" specific-use="{&#34;type&#34;:&#34;Point&#34;,&#34;coordinates&#34;:[118.235461,30.385986]}" id="NCID0E2MAE" xlink:type="simple">30°23'9.55"N, 118°14'7.66"E</named-content></named-content>, 366 m in altitude, 2016-IV-22, leg. Wenbo Li, in SCAU; <bold><italic>Paratypes</italic></bold>: 3 males and 2 females, idem; 12 males and 15 females, same cave, 2018-XII-24, leg. Weibo Li, Mengzhen Chen, Zhuanghui Qin, Jingli Cheng &amp; Mingyi Tian, in SCAU and in the animal collections of Anhui University, Hefei, China (AHU) respectively.</p><fig id="F5" position="float" orientation="portrait"><object-id xmlns:xlink="http://www.w3.org/1999/xlink" content-type="doi" xlink:type="simple">10.3897/zookeys.923.47322.figure5</object-id><object-id xmlns:xlink="http://www.w3.org/1999/xlink" content-type="arpha" xlink:type="simple">CBC6B5C5-859A-5B36-97FF-F24DA5E3148C</object-id><label>Figure 5.</label><caption><p>Cave Shenxian Dong, the type locality of three new species <bold>A</bold> entrance <bold>B</bold> a running individual of <italic><tp:taxon-name><tp:taxon-name-part taxon-name-part-type="genus" reg="Wanoblemus">Wanoblemus</tp:taxon-name-part> <tp:taxon-name-part taxon-name-part-type="species" reg="huangshanicus">huangshanicus</tp:taxon-name-part></tp:taxon-name></italic>, sp. nov. <bold>C</bold> a running individual of <italic><tp:taxon-name><tp:taxon-name-part taxon-name-part-type="genus" reg="Jujiroa">Jujiroa</tp:taxon-name-part> <tp:taxon-name-part taxon-name-part-type="species" reg="inexpectata">inexpectata</tp:taxon-name-part></tp:taxon-name></italic>, sp. nov.</p></caption><graphic xmlns:xlink="http://www.w3.org/1999/xlink" xlink:href="zookeys-923-033-g005.jpg" position="float" orientation="portrait" xlink:type="simple" id="oo_396166.jpg"><uri content-type="original_file" xlink:type="simple">https://binary.pensoft.net/fig/396166</uri></graphic></fig></tp:treatment-sec><tp:treatment-sec sec-type="diagnosis" id="SECID0EMOAE"><title>Diagnosis.</title><p>A rather small eyeless trechine beetle, yellowish brown, body thin and elongate, sparsely pubescent.</p></tp:treatment-sec><tp:treatment-sec sec-type="description" id="SECID0EROAE"><title>Description.</title><p><bold><italic>Length</italic></bold>: 3.2–3.5 mm (including mandibles); width: 0.9–1.0 mm. Habitus as in Fig. <xref ref-type="fig" rid="F6">6</xref>.</p><p><bold><italic>Head</italic></bold> longer than wide, HLm/HW = 1.38–1.42, HLl/HW = 1.08–1.2; right mandible bidentate (but tricuspid in three individuals); antennae extending beyond basal 2/5 of elytra.</p><p><bold><italic>Pronotum</italic></bold> slightly wider than longer, PnL/PnW = 0.90–0.93, shorter than head, PnL/HLm = 0.72–0.75, wider than head, PnW/HW = 1.20–1.24, base narrower than front, PbW/PfW = 0.83–0.87, lateral margins more contracted behind the widest portion than in <italic><tp:taxon-name><tp:taxon-name-part taxon-name-part-type="genus" reg="Wanoblemus">Wanoblemus</tp:taxon-name-part> <tp:taxon-name-part taxon-name-part-type="species" reg="wui">wui</tp:taxon-name-part></tp:taxon-name></italic> Tian &amp; Fang, 2016.</p><p><bold><italic>Elytra</italic></bold> slightly thinner than those in <italic><tp:taxon-name><tp:taxon-name-part taxon-name-part-type="genus" reg="Wanoblemus">W.</tp:taxon-name-part> <tp:taxon-name-part taxon-name-part-type="species" reg="wui">wui</tp:taxon-name-part></tp:taxon-name></italic>, longer than fore body, EL/(HLm+PnL) = 1.28–1.31, EL/(HLl+PnL) = 1.50–1.62, much longer than wide, EL/EW = 1.77–1.81; much wider than pronotum, EW/PnW = 1.51–1.53; chaetotaxy similar in <italic><tp:taxon-name><tp:taxon-name-part taxon-name-part-type="genus" reg="Wanoblemus">W.</tp:taxon-name-part> <tp:taxon-name-part taxon-name-part-type="species" reg="wui">wui</tp:taxon-name-part></tp:taxon-name></italic> (Fig. <xref ref-type="fig" rid="F3">3B</xref>).</p><p>VII ventrite bisetose in male, while quadrisetose in female.</p><p><bold><italic>Male genitalia</italic></bold> (Fig. <xref ref-type="fig" rid="F4">4C, D</xref>): The median lobe of aedeagus well-sclerotized, small but more elongate than the one of <italic><tp:taxon-name><tp:taxon-name-part taxon-name-part-type="genus" reg="Wanoblemus">W.</tp:taxon-name-part> <tp:taxon-name-part taxon-name-part-type="species" reg="wui">wui</tp:taxon-name-part></tp:taxon-name></italic>, and less curved ventrally in middle part; membranous opening large, rather sharp at apex, base larger, with a small sagittal aileron; in dorsal view, apical lobe much longer than wide, gently contracted towards apex which is broad; parameres shorter than median lobe, both widened at apices, each armed with four long apical setae.</p><fig id="F6" position="float" orientation="portrait"><object-id xmlns:xlink="http://www.w3.org/1999/xlink" content-type="doi" xlink:type="simple">10.3897/zookeys.923.47322.figure6</object-id><object-id xmlns:xlink="http://www.w3.org/1999/xlink" content-type="arpha" xlink:type="simple">730597BB-0411-56DC-BD9C-38E83F978436</object-id><label>Figure 6.</label><caption><p>Habitus of <italic><tp:taxon-name><tp:taxon-name-part taxon-name-part-type="genus" reg="Wanoblemus">Wanoblemus</tp:taxon-name-part> <tp:taxon-name-part taxon-name-part-type="species" reg="huangshanicus">huangshanicus</tp:taxon-name-part></tp:taxon-name></italic>, sp. nov., male, holotype.</p></caption><graphic xmlns:xlink="http://www.w3.org/1999/xlink" xlink:href="zookeys-923-033-g006.jpg" position="float" orientation="portrait" xlink:type="simple" id="oo_396167.jpg"><uri content-type="original_file" xlink:type="simple">https://binary.pensoft.net/fig/396167</uri></graphic></fig></tp:treatment-sec><tp:treatment-sec sec-type="remarks" id="SECID0EJSAE"><title>Remarks.</title><p>This new species is very similar to the type species <italic><tp:taxon-name><tp:taxon-name-part taxon-name-part-type="genus" reg="Wanoblemus">W.</tp:taxon-name-part> <tp:taxon-name-part taxon-name-part-type="species" reg="wui">wui</tp:taxon-name-part></tp:taxon-name></italic> which occurs in the cave Baiyun Dong, Xuancheng Shi, approximately 46 km in a straight-line distance from the cave Shenxian Dong. However, the new species is smaller and slenderer than the type species, and with a longer and more elongated aedeagus.</p></tp:treatment-sec><tp:treatment-sec sec-type="etymology" id="SECID0E1SAE"><title>Etymology.</title><p>To refer to the type locality.</p></tp:treatment-sec><tp:treatment-sec sec-type="distribution" id="SECID0E6SAE"><title>Distribution.</title><p>China (Anhui). Known only from the cave Shenxian Dong in Huangshan Shi.</p><p>The specimens collected in 2016 were found in a small wet area about 300 m from the cave entrance. The specimens collected in 2018 were found in dark areas 200–300 m from the entrance.</p></tp:treatment-sec><tp:treatment-sec><!--Section generated to contain objects referenced in tp:taxon-treatment.--><fig id="F3" position="float" orientation="portrait"><object-id xmlns:xlink="http://www.w3.org/1999/xlink" content-type="doi" xlink:type="simple">10.3897/zookeys.923.47322.figure3</object-id><object-id xmlns:xlink="http://www.w3.org/1999/xlink" content-type="arpha" xlink:type="simple">490F7409-0F6F-5B92-A37B-4DDAAAB64DB2</object-id><label>Figure 3.</label><caption><p>Left elytra of two cave trechines to show chaetotaxy <bold>A</bold><italic><tp:taxon-name><tp:taxon-name-part taxon-name-part-type="genus" reg="Shenoblemus">Shenoblemus</tp:taxon-name-part> <tp:taxon-name-part taxon-name-part-type="species" reg="minusculus">minusculus</tp:taxon-name-part></tp:taxon-name></italic>, sp. et gen. nov., male, holotype <bold>B</bold><italic><tp:taxon-name><tp:taxon-name-part taxon-name-part-type="genus" reg="Wanoblemus">Wanoblemus</tp:taxon-name-part> <tp:taxon-name-part taxon-name-part-type="species" reg="huangshanicus">huangshanicus</tp:taxon-name-part></tp:taxon-name></italic>, sp. nov., male, holotype.</p></caption><graphic xmlns:xlink="http://www.w3.org/1999/xlink" xlink:href="zookeys-923-033-g003.jpg" position="float" orientation="portrait" xlink:type="simple" id="oo_396164.jpg"><uri content-type="original_file" xlink:type="simple">https://binary.pensoft.net/fig/396164</uri></graphic></fig><fig id="F4" position="float" orientation="portrait"><object-id xmlns:xlink="http://www.w3.org/1999/xlink" content-type="doi" xlink:type="simple">10.3897/zookeys.923.47322.figure4</object-id><object-id xmlns:xlink="http://www.w3.org/1999/xlink" content-type="arpha" xlink:type="simple">873D2320-B865-5DC6-999E-12F0E115BBD3</object-id><label>Figure 4.</label><caption><p>Male genitalia of <italic><tp:taxon-name><tp:taxon-name-part taxon-name-part-type="genus" reg="Shenoblemus">Shenoblemus</tp:taxon-name-part> <tp:taxon-name-part taxon-name-part-type="species" reg="minusculus">minusculus</tp:taxon-name-part></tp:taxon-name></italic>, sp. et gen. nov. (<bold>A, B</bold>) and <italic><tp:taxon-name><tp:taxon-name-part taxon-name-part-type="genus" reg="Wanoblemus">Wanoblemus</tp:taxon-name-part> <tp:taxon-name-part taxon-name-part-type="species" reg="huangshanicus">huangshanicus</tp:taxon-name-part></tp:taxon-name></italic>, sp. nov. (<bold>C, D</bold>) <bold>A, C</bold> median lobe and parameres, lateral view <bold>B, D</bold> apical lobe, dorsal view.</p></caption><graphic xmlns:xlink="http://www.w3.org/1999/xlink" xlink:href="zookeys-923-033-g004.jpg" position="float" orientation="portrait" xlink:type="simple" id="oo_396165.jpg"><uri content-type="original_file" xlink:type="simple">https://binary.pensoft.net/fig/396165</uri></graphic></fig></tp:treatment-sec></tp:taxon-treatment>
