# Supplementary material for: New cavernicolous ground beetles from Anhui Province, China (Coleoptera, Carabidae, Trechini, Platynini)
Source: Zookeys. 2020 Apr 1;923:33–50. doi: 10.3897/zookeys.923.47322 (PMC7142169; doi:10.3897/zookeys.923.47322)
Supplement: XML Treatment for Jujiroa inexpectata [file zookeys.923.47322-treatment4.xml]

<!DOCTYPE tp:taxon-treatment
  PUBLIC "-//TaxonX//DTD Taxonomic Treatment Publishing DTD v0 20100105//EN" "tax-treatment-NSO.dtd">
<tp:taxon-treatment xmlns:tp="http://www.plazi.org/taxpub"><tp:treatment-meta><kwd-group><label>Taxon classification</label><kwd><named-content xmlns:xlink="http://www.w3.org/1999/xlink" content-type="kingdom">Animalia</named-content></kwd><kwd><named-content xmlns:xlink="http://www.w3.org/1999/xlink" content-type="order">Coleoptera</named-content></kwd><kwd><named-content xmlns:xlink="http://www.w3.org/1999/xlink" content-type="family">Carabidae</named-content></kwd></kwd-group><mixed-citation publication-type="journal"><person-group><name><surname>Fang</surname><given-names>Jie</given-names></name><name><surname>Li</surname><given-names>Wenbo</given-names></name><name><surname>Wang</surname><given-names>Xinhui</given-names></name><name><surname>Tian</surname><given-names>Mingyi</given-names></name></person-group><article-title>New cavernicolous ground beetles from Anhui Province, China (<tp:taxon-name><tp:taxon-name-part taxon-name-part-type="order">Coleoptera</tp:taxon-name-part></tp:taxon-name>, <tp:taxon-name><tp:taxon-name-part taxon-name-part-type="family">Carabidae</tp:taxon-name-part></tp:taxon-name>, <tp:taxon-name><tp:taxon-name-part taxon-name-part-type="tribe">Trechini</tp:taxon-name-part></tp:taxon-name>, <tp:taxon-name><tp:taxon-name-part taxon-name-part-type="tribe">Platynini</tp:taxon-name-part></tp:taxon-name>)</article-title><source>Zookeys</source><day>01</day><month>4</month><year>2020</year><volume>923</volume><fpage>33</fpage><lpage>50</lpage><pub-id pub-id-type="doi">10.3897/zookeys.923.47322</pub-id></mixed-citation></tp:treatment-meta><tp:nomenclature><tp:taxon-name><object-id xmlns:xlink="http://www.w3.org/1999/xlink" content-type="arpha" xlink:type="simple">4E580716-BAE6-5B27-A800-E31DF713FFD9</object-id>
            <tp:taxon-name-part taxon-name-part-type="genus" reg="Jujiroa">Jujiroa</tp:taxon-name-part>
            <tp:taxon-name-part taxon-name-part-type="species" reg="inexpectata">inexpectata</tp:taxon-name-part>
            <object-id xmlns:xlink="http://www.w3.org/1999/xlink" content-type="zoobank" xlink:type="simple">http://zoobank.org/6D0B38E5-FF5F-4F31-87D5-2DA3CEBC58C6</object-id>
          </tp:taxon-name><tp:taxon-authority>Tian &amp; Wang</tp:taxon-authority><tp:taxon-status xmlns:xlink="http://www.w3.org/1999/xlink" xlink:type="simple">sp. nov.</tp:taxon-status><xref ref-type="fig" rid="F5">Figs 5C</xref><xref ref-type="fig" rid="F7">, 7</xref><xref ref-type="fig" rid="F8">, 8</xref><xref ref-type="fig" rid="F9">, 9</xref><xref ref-type="fig" rid="F10">, 10</xref></tp:nomenclature><tp:treatment-sec sec-type="material" id="SECID0ECVAE"><title>Material.</title><p><bold><italic>Holotype</italic></bold>: male, cave Shenxian Dong, Qiaoshan, Xinming, Huangshan, Anhui, <named-content xmlns:xlink="http://www.w3.org/1999/xlink" content-type="dwc:verbatimCoordinates" xlink:type="simple"><named-content content-type="geo-json" specific-use="{&#34;type&#34;:&#34;Point&#34;,&#34;coordinates&#34;:[118.235461,30.385986]}" id="NCID0EQVAE" xlink:type="simple">30°23'9.55"N, 118°14'7.66"E</named-content></named-content>, 366 m in altitude, 2018-XII-24, leg. Jingli Cheng, in SCAU; <bold><italic>Paratypes</italic></bold>: 3 males and 2 females, idem, in SCAU; 2 males, same cave, 2019-IV-12, leg. Ye Liu and Wenbo Li, in National Museum of Zoology, Institute of Zoology, Chinese Academy of Sciences, Beijing (IOZ).</p></tp:treatment-sec><tp:treatment-sec sec-type="diagnosis" id="SECID0EYVAE"><title>Diagnosis.</title><p>A medium-sized <italic><tp:taxon-name><tp:taxon-name-part taxon-name-part-type="genus" reg="Jujiroa">Jujiroa</tp:taxon-name-part></tp:taxon-name></italic> species, body de-pigmented, microphthalmic, pronotum widely reflexed along lateral margins, with strongly protruding fore angles and acute hind angles, elytra with three dorsal setiferous pores on the 3<sup>rd</sup> intervals and mucronate at apices.</p></tp:treatment-sec><tp:treatment-sec sec-type="description" id="SECID0EHWAE"><title>Description.</title><p><bold><italic>Length</italic></bold>: 12.5–15.0 mm; width: 4.0–5.0 mm. Habitus as in Fig. <xref ref-type="fig" rid="F7">7</xref>.</p><p><bold><italic>Body concolorous</italic></bold>, light reddish brown, smooth and glabrous (though sparsely punctate on the reflexed lateral margins of pronotum), strongly shiny. Microsculpture made of nearly isodiametric meshes on front of head, while striate on pronotum and moderately transverse on elytra.</p><fig id="F7" position="float" orientation="portrait"><object-id xmlns:xlink="http://www.w3.org/1999/xlink" content-type="doi" xlink:type="simple">10.3897/zookeys.923.47322.figure7</object-id><object-id xmlns:xlink="http://www.w3.org/1999/xlink" content-type="arpha" xlink:type="simple">EAAD8D4E-470C-5041-9146-682D9B7D68EC</object-id><label>Figure 7.</label><caption><p>Habitus of <italic><tp:taxon-name><tp:taxon-name-part taxon-name-part-type="genus" reg="Jujiroa">Jujiroa</tp:taxon-name-part> <tp:taxon-name-part taxon-name-part-type="species" reg="inexpectata">inexpectata</tp:taxon-name-part></tp:taxon-name></italic>, sp. nov., male, holotype.</p></caption><graphic xmlns:xlink="http://www.w3.org/1999/xlink" xlink:href="zookeys-923-033-g007.jpg" position="float" orientation="portrait" xlink:type="simple" id="oo_396168.jpg"><uri content-type="original_file" xlink:type="simple">https://binary.pensoft.net/fig/396168</uri></graphic></fig><p><bold><italic>Head</italic></bold> ovate (Figs <xref ref-type="fig" rid="F7">7</xref>, <xref ref-type="fig" rid="F8">8</xref>), much longer than wide, HLm/HW = 1.8–2.0, HLl/HW = 1.4–1.5; widest at middle of head from base to labrum; genae convex, expanded at sides, frontal furrows short and foveate; two pairs of supra-orbital pores present and nearly on parallel lines; eyes very small, slight convex; clypeus bisetose, labrum emarginate at front; mandibles elongate, teeth evidently reduced; labial suture complete; mentum with two setae on each side just in front of basal pit which was not well-defined; median tooth short, sharply bifid at tip; submentum with two setae on each side, inner ones longer than the outer; ligula short, widened and bisetose at apex; palpomeres slender, the 2<sup>nd</sup> labial palpomere 1.3 times as long as 3<sup>rd</sup>, the 3<sup>rd</sup> maxillary palpomere slightly shorter than 4<sup>th</sup>; suborbital setae absent; antennae filiform, extending to about apical 1/4 of elytra, the 1<sup>st</sup> to 3<sup>rd</sup> antennomeres glabrous, the 2<sup>nd</sup> shortest, relative length of each antennomere as: the 1<sup>st</sup> (2.61), 2<sup>nd</sup> (1.00), 3<sup>rd</sup> (2.12), 4<sup>th</sup> (1.90), 5<sup>th</sup> (2.00), 6<sup>th</sup> (1.82), 7<sup>th</sup> (1.83), 8<sup>th</sup> (1.61), 9<sup>th</sup> (1.66), 10<sup>th</sup> (1.34) and 11<sup>th</sup> (1.48).</p><fig id="F8" position="float" orientation="portrait"><object-id xmlns:xlink="http://www.w3.org/1999/xlink" content-type="doi" xlink:type="simple">10.3897/zookeys.923.47322.figure8</object-id><object-id xmlns:xlink="http://www.w3.org/1999/xlink" content-type="arpha" xlink:type="simple">F9900AFA-9784-5DA4-ABA4-6045361C7480</object-id><label>Figure 8.</label><caption><p>Ventral head of <italic><tp:taxon-name><tp:taxon-name-part taxon-name-part-type="genus" reg="Jujiroa">Jujiroa</tp:taxon-name-part> <tp:taxon-name-part taxon-name-part-type="species" reg="inexpectata">inexpectata</tp:taxon-name-part></tp:taxon-name></italic>, sp. nov., male, paratype.</p></caption><graphic xmlns:xlink="http://www.w3.org/1999/xlink" xlink:href="zookeys-923-033-g008.jpg" position="float" orientation="portrait" xlink:type="simple" id="oo_396169.jpg"><uri content-type="original_file" xlink:type="simple">https://binary.pensoft.net/fig/396169</uri></graphic></fig><p><bold><italic>Pronotum</italic></bold> transverse, PW/PL = 1.20–1.25; slightly shorter than head excluding mandibles; widest at about 1/3 from front, lateral margins including fore and hind angles widely reflexed throughout, distinctly sinuate before hind angles, only basal lateromarginal setae present at hind angles; fore angles extraordinarily protruding, nearly triangular and bluntly sharpened; hind angles nearly rectangular and pointed; whole margins including base and front without borders, base slightly wider than front including fore angles; both base and front truncate. Scutellum small, inverted triangular.</p><p><bold><italic>Elytra</italic></bold> elongate, much longer than wide, EL/EW = 1.61–1.83; longer than fore body including mandibles, much wider than pronotum; base well-bordered, shoulders nearly rectangular though rounded; widest at about apical 4/7 of elytra, apex protruding backwardly, mucronate, each elytron with an acute spine, both inner angles evidently divergent; disc slightly convex though largely depressed, striae entire, moderately impressed and punctate; scutellar striole short; basal pores present; interval 3 with three dorsal setiferous pores, at about 1/4, 1/2 and 3/4 of elytra from base, respectively, the anterior close to the 3<sup>rd</sup> stria, the other two close to the 2<sup>nd</sup> stria; preapical pore present, at about apical 1/7 of elytra, closer to elytral margin than to suture; two apical pores present; 18 marginal umbilicate pores present throughout.</p><p><bold><italic>Ventral</italic></bold> surface smooth and glabrous. Legs slender and elongate, procoxa asetose, mesocoxa unisetose, metacoxa bisetose, without inner seta; pro-, and mesotrochanters unisetose, metatrochanters asetose; metafemur bisetose posteriorly in male, trisetose in female; tibiae and tarsi smooth, without longitudinal sulci or striae externally; the 4<sup>th</sup> tarsomere bilobed in fore and middle legs, whereas deeply emarginated in hind ones. Each abdominal ventrite IV-VI bisetose, ventrite VII bisetose in male, but quadrisetose in female.</p><p><bold><italic>Male genitalia</italic></bold> (Fig. <xref ref-type="fig" rid="F9">9</xref>): Similar in <italic><tp:taxon-name><tp:taxon-name-part taxon-name-part-type="genus" reg="Jujiroa">Jujiroa</tp:taxon-name-part> <tp:taxon-name-part taxon-name-part-type="species" reg="satoi">satoi</tp:taxon-name-part></tp:taxon-name></italic> Uéno, 2007, but slenderer and more elongate, with smaller sagittal aileron, wider basal opening and broader parameres. Median lobe thin and narrow, slightly arcuate in middle portion, then gently curved towards apex with a long and blunt apical lobe. In lateral view, apical lobe thin, much longer than wide.</p><p><bold><italic>Female reproductive tract</italic></bold> (Fig. <xref ref-type="fig" rid="F10">10</xref>): Abdominal ventrite X sparsely setose; gonocoxites 1 and 2 similar in other <italic><tp:taxon-name><tp:taxon-name-part taxon-name-part-type="genus" reg="Jujiroa">Jujiroa</tp:taxon-name-part></tp:taxon-name></italic> species, the former bearing eight fringe setae along apical margin, the latter triangular, slightly curved outwardly, blunt at apex, without lateral or dorsal ensiform setae, but with a tiny seta on outer margin and subapical setose organ; bursa copulatrix wide, simply saccate, with middle part evidently folded, narrowed at base; oviduct situated in middle position, both spermathecal gland and spermatheca twisted, connected each other by a short spermathecal gland duct, spermathecal duct fairly long.</p><fig id="F9" position="float" orientation="portrait"><object-id xmlns:xlink="http://www.w3.org/1999/xlink" content-type="doi" xlink:type="simple">10.3897/zookeys.923.47322.figure9</object-id><object-id xmlns:xlink="http://www.w3.org/1999/xlink" content-type="arpha" xlink:type="simple">06AD8E96-C930-55D0-9992-6F50E2E35D31</object-id><label>Figure 9.</label><caption><p>Male genitalia of <italic><tp:taxon-name><tp:taxon-name-part taxon-name-part-type="genus" reg="Jujiroa">Jujiroa</tp:taxon-name-part> <tp:taxon-name-part taxon-name-part-type="species" reg="inexpectata">inexpectata</tp:taxon-name-part></tp:taxon-name></italic>, sp. nov., male, holotype.</p></caption><graphic xmlns:xlink="http://www.w3.org/1999/xlink" xlink:href="zookeys-923-033-g009.jpg" position="float" orientation="portrait" xlink:type="simple" id="oo_396170.jpg"><uri content-type="original_file" xlink:type="simple">https://binary.pensoft.net/fig/396170</uri></graphic></fig><fig id="F10" position="float" orientation="portrait"><object-id xmlns:xlink="http://www.w3.org/1999/xlink" content-type="doi" xlink:type="simple">10.3897/zookeys.923.47322.figure10</object-id><object-id xmlns:xlink="http://www.w3.org/1999/xlink" content-type="arpha" xlink:type="simple">D9A7F6C1-8E0F-58D4-8DAD-7B3B4D851A13</object-id><label>Figure 10.</label><caption><p>Female reproductive tract of <italic><tp:taxon-name><tp:taxon-name-part taxon-name-part-type="genus" reg="Jujiroa">Jujiroa</tp:taxon-name-part> <tp:taxon-name-part taxon-name-part-type="species" reg="inexpectata">inexpectata</tp:taxon-name-part></tp:taxon-name></italic> sp. nov., bc., bursa copulatrix; co., common oviduct; sd., spermathecal duct; sg., spermathecal gland; sp., spermatheca.</p></caption><graphic xmlns:xlink="http://www.w3.org/1999/xlink" xlink:href="zookeys-923-033-g010.jpg" position="float" orientation="portrait" xlink:type="simple" id="oo_396171.jpg"><uri content-type="original_file" xlink:type="simple">https://binary.pensoft.net/fig/396171</uri></graphic></fig></tp:treatment-sec><tp:treatment-sec sec-type="remarks" id="SECID0ET4AE"><title>Remarks.</title><p>The genus <italic><tp:taxon-name><tp:taxon-name-part taxon-name-part-type="genus" reg="Jujiroa">Jujiroa</tp:taxon-name-part></tp:taxon-name></italic> Uéno, 1952 is known from Japan (<xref ref-type="bibr" rid="B9">Habu 1978</xref>, <xref ref-type="bibr" rid="B10">1981</xref>; <xref ref-type="bibr" rid="B15">Takakura 1987</xref>; <xref ref-type="bibr" rid="B14">Sasakawa 2006</xref>), Vietnam, and from Taiwan Province and mainland China (<xref ref-type="bibr" rid="B12">Jedlička 1961</xref>; <xref ref-type="bibr" rid="B1">Casale 1988</xref>; <xref ref-type="bibr" rid="B21">Uéno and Saito 1991</xref>; <xref ref-type="bibr" rid="B22">Vigna Taglianti 1995</xref>, <xref ref-type="bibr" rid="B19">Uéno and Kishimoto 2001</xref>; <xref ref-type="bibr" rid="B5">Deuve 2004</xref>; <xref ref-type="bibr" rid="B18">Uéno 2007b</xref>; <xref ref-type="bibr" rid="B7">Deuve and Pütz 2013</xref>). All of the five presently known species from mainland China are cave-adapted beetles: <italic><tp:taxon-name><tp:taxon-name-part taxon-name-part-type="genus" reg="Jujiroa">J.</tp:taxon-name-part> <tp:taxon-name-part taxon-name-part-type="species" reg="rufescens">rufescens</tp:taxon-name-part></tp:taxon-name></italic> (Jedlička, 1961) from Jiangxi; <italic><tp:taxon-name><tp:taxon-name-part taxon-name-part-type="genus" reg="Jujiroa">J.</tp:taxon-name-part> <tp:taxon-name-part taxon-name-part-type="species" reg="iolandae">iolandae</tp:taxon-name-part></tp:taxon-name></italic> Vigna Taglianti, 1995, <italic><tp:taxon-name><tp:taxon-name-part taxon-name-part-type="genus" reg="Jujiroa">J.</tp:taxon-name-part> <tp:taxon-name-part taxon-name-part-type="species" reg="satoi">satoi</tp:taxon-name-part></tp:taxon-name></italic> Uéno, 2007, <italic><tp:taxon-name><tp:taxon-name-part taxon-name-part-type="genus" reg="Jujiroa">J.</tp:taxon-name-part> <tp:taxon-name-part taxon-name-part-type="species" reg="deliciola">deliciola</tp:taxon-name-part></tp:taxon-name></italic> Uéno &amp; Kishimoto, 2001 and <italic><tp:taxon-name><tp:taxon-name-part taxon-name-part-type="genus" reg="Jujiroa">J.</tp:taxon-name-part> <tp:taxon-name-part taxon-name-part-type="species" reg="lingguanensis">lingguanensis</tp:taxon-name-part></tp:taxon-name></italic> Deuve et Pütz, 2013 from Sichuan; and <italic><tp:taxon-name><tp:taxon-name-part taxon-name-part-type="genus" reg="Jujiroa">J.</tp:taxon-name-part> <tp:taxon-name-part taxon-name-part-type="species" reg="clarkei">clarkei</tp:taxon-name-part></tp:taxon-name></italic> Deuve, 2004 from Guangxi. These species are usually very rare as all are monotypic species (except <italic><tp:taxon-name><tp:taxon-name-part taxon-name-part-type="genus" reg="Jujiroa">J.</tp:taxon-name-part> <tp:taxon-name-part taxon-name-part-type="species" reg="satoi">satoi</tp:taxon-name-part></tp:taxon-name></italic>, which was described based on three type specimens) and are known only by the type material. Therefore, we were quite surprised when we collected several individuals together in the cave during a two-hour survey.</p><p>Regarding the hypogean <italic><tp:taxon-name><tp:taxon-name-part taxon-name-part-type="genus" reg="Jujiroa">Jujiroa</tp:taxon-name-part></tp:taxon-name></italic> species from mainland China, this new species is easily separated from <italic><tp:taxon-name><tp:taxon-name-part taxon-name-part-type="genus" reg="Jujiroa">J.</tp:taxon-name-part> <tp:taxon-name-part taxon-name-part-type="species" reg="clarkei">clarkei</tp:taxon-name-part></tp:taxon-name></italic> by the presence of a spinous elytral apex (apical margin of elytra is rounded in <italic><tp:taxon-name><tp:taxon-name-part taxon-name-part-type="genus" reg="Jujiroa">J.</tp:taxon-name-part> <tp:taxon-name-part taxon-name-part-type="species" reg="clarkei">clarkei</tp:taxon-name-part></tp:taxon-name></italic>), from <italic><tp:taxon-name><tp:taxon-name-part taxon-name-part-type="genus" reg="Jujiroa">J.</tp:taxon-name-part> <tp:taxon-name-part taxon-name-part-type="species" reg="lingguanensis">lingguanensis</tp:taxon-name-part></tp:taxon-name></italic> by its broader body and sharpened hind angles of pronotum, and from the other three species by its smooth tarsomeres which are without longitudinal sulci.</p><p>However, <italic><tp:taxon-name><tp:taxon-name-part taxon-name-part-type="genus" reg="Jujiroa">J.</tp:taxon-name-part> <tp:taxon-name-part taxon-name-part-type="species" reg="inexpectata">inexpectata</tp:taxon-name-part></tp:taxon-name></italic> sp. nov. is closely similar to <italic><tp:taxon-name><tp:taxon-name-part taxon-name-part-type="genus" reg="Jujiroa">J.</tp:taxon-name-part> <tp:taxon-name-part taxon-name-part-type="species" reg="iolandae">iolandae</tp:taxon-name-part></tp:taxon-name></italic> Vigna Taglianti, 1995, which occurs in Huaying, Sichuan, but it differs by fore angles of pronotum which is more protruding than in <italic><tp:taxon-name><tp:taxon-name-part taxon-name-part-type="genus" reg="Jujiroa">J.</tp:taxon-name-part> <tp:taxon-name-part taxon-name-part-type="species" reg="iolandae">iolandae</tp:taxon-name-part></tp:taxon-name></italic>, by its elytron which is presence of three dorsal setiferous pores, versus anterior pores absent in <italic><tp:taxon-name><tp:taxon-name-part taxon-name-part-type="genus" reg="Jujiroa">J.</tp:taxon-name-part> <tp:taxon-name-part taxon-name-part-type="species" reg="iolandae">iolandae</tp:taxon-name-part></tp:taxon-name></italic>, and by its tarsi which are smooth, whereas longitudinally striated in <italic><tp:taxon-name><tp:taxon-name-part taxon-name-part-type="genus" reg="Jujiroa">J.</tp:taxon-name-part> <tp:taxon-name-part taxon-name-part-type="species" reg="iolandae">iolandae</tp:taxon-name-part></tp:taxon-name></italic>.</p></tp:treatment-sec><tp:treatment-sec sec-type="etymology" id="SECID0EBFAG"><title>Etymology.</title><p>To indicate that it was a surprise to find this interesting species.</p></tp:treatment-sec><tp:treatment-sec sec-type="distribution" id="SECID0EGFAG"><title>Distribution.</title><p>China (Anhui). Known only from the cave Shenxian Dong in Huangshan Shi.</p></tp:treatment-sec><tp:treatment-sec><!--Section generated to contain objects referenced in tp:taxon-treatment.--><fig id="F5" position="float" orientation="portrait"><object-id xmlns:xlink="http://www.w3.org/1999/xlink" content-type="doi" xlink:type="simple">10.3897/zookeys.923.47322.figure5</object-id><object-id xmlns:xlink="http://www.w3.org/1999/xlink" content-type="arpha" xlink:type="simple">CBC6B5C5-859A-5B36-97FF-F24DA5E3148C</object-id><label>Figure 5.</label><caption><p>Cave Shenxian Dong, the type locality of three new species <bold>A</bold> entrance <bold>B</bold> a running individual of <italic><tp:taxon-name><tp:taxon-name-part taxon-name-part-type="genus" reg="Wanoblemus">Wanoblemus</tp:taxon-name-part> <tp:taxon-name-part taxon-name-part-type="species" reg="huangshanicus">huangshanicus</tp:taxon-name-part></tp:taxon-name></italic>, sp. nov. <bold>C</bold> a running individual of <italic><tp:taxon-name><tp:taxon-name-part taxon-name-part-type="genus" reg="Jujiroa">Jujiroa</tp:taxon-name-part> <tp:taxon-name-part taxon-name-part-type="species" reg="inexpectata">inexpectata</tp:taxon-name-part></tp:taxon-name></italic>, sp. nov.</p></caption><graphic xmlns:xlink="http://www.w3.org/1999/xlink" xlink:href="zookeys-923-033-g005.jpg" position="float" orientation="portrait" xlink:type="simple" id="oo_396166.jpg"><uri content-type="original_file" xlink:type="simple">https://binary.pensoft.net/fig/396166</uri></graphic></fig></tp:treatment-sec><ref-list><ref id="B9"><mixed-citation xmlns:xlink="http://www.w3.org/1999/xlink" xlink:type="simple"><person-group><name name-style="western"><surname>Habu</surname><given-names>A</given-names></name></person-group> (<year>1978</year>) <source><tp:taxon-name><tp:taxon-name-part taxon-name-part-type="family">Carabidae</tp:taxon-name-part></tp:taxon-name><tp:taxon-name><tp:taxon-name-part taxon-name-part-type="tribe">Platynini</tp:taxon-name-part></tp:taxon-name> (<tp:taxon-name><tp:taxon-name-part taxon-name-part-type="class">Insecta</tp:taxon-name-part></tp:taxon-name>: <tp:taxon-name><tp:taxon-name-part taxon-name-part-type="order">Coleoptera</tp:taxon-name-part></tp:taxon-name>). Japanese Faunica.</source><publisher-name>Keigaku-Sha</publisher-name>, <publisher-loc>Ltd., Tokyo</publisher-loc>, <size units="page">447 pp</size>.</mixed-citation></ref><ref id="B10"><mixed-citation xmlns:xlink="http://www.w3.org/1999/xlink" xlink:type="simple"><person-group><name name-style="western"><surname>Habu</surname><given-names>A</given-names></name></person-group> (<year>1981</year>) <article-title>A new species of <italic><tp:taxon-name><tp:taxon-name-part taxon-name-part-type="genus">Ja</tp:taxon-name-part></tp:taxon-name></italic> found in Shizuoka Prefecture, Japan (<tp:taxon-name><tp:taxon-name-part taxon-name-part-type="order">Coleoptera</tp:taxon-name-part></tp:taxon-name>, <tp:taxon-name><tp:taxon-name-part taxon-name-part-type="family">Carabidae</tp:taxon-name-part></tp:taxon-name>).</article-title><source>The Entomological Review of Japan</source><volume>35</volume>: <fpage>1</fpage>–<lpage>5</lpage>.</mixed-citation></ref><ref id="B15"><mixed-citation xmlns:xlink="http://www.w3.org/1999/xlink" xlink:type="simple"><person-group><name name-style="western"><surname>Takakura</surname><given-names>Y</given-names></name></person-group> (<year>1987</year>) <article-title>Description of a new species of the genus <italic><tp:taxon-name><tp:taxon-name-part taxon-name-part-type="genus">Jujiroa</tp:taxon-name-part></tp:taxon-name></italic> from Kyushu, Japan (<tp:taxon-name><tp:taxon-name-part taxon-name-part-type="order">Coleoptera</tp:taxon-name-part></tp:taxon-name>, <tp:taxon-name><tp:taxon-name-part taxon-name-part-type="family">Harpalidae</tp:taxon-name-part></tp:taxon-name>).</article-title><source>Kita-Kyûshû No Konshû</source><volume>34</volume>: <fpage>177</fpage>–<lpage>178</lpage>.</mixed-citation></ref><ref id="B14"><mixed-citation xmlns:xlink="http://www.w3.org/1999/xlink" xlink:type="simple"><person-group><name name-style="western"><surname>Sasakawa</surname><given-names>K</given-names></name></person-group> (<year>2006</year>) <article-title>Speciation and dispersal process of <italic><tp:taxon-name><tp:taxon-name-part taxon-name-part-type="genus">Jujiroa</tp:taxon-name-part></tp:taxon-name></italic> Uéno, 1952 (<tp:taxon-name><tp:taxon-name-part taxon-name-part-type="order">Coleoptera</tp:taxon-name-part></tp:taxon-name>, <tp:taxon-name><tp:taxon-name-part taxon-name-part-type="family">Carabidae</tp:taxon-name-part></tp:taxon-name>) in the Japanese Archipelago, with description of five new species.</article-title><source>Biogeography</source><volume>8</volume>: <fpage>45</fpage>–<lpage>53</lpage>.</mixed-citation></ref><ref id="B12"><mixed-citation xmlns:xlink="http://www.w3.org/1999/xlink" xlink:type="simple"><person-group><name name-style="western"><surname>Jedlička</surname><given-names>A</given-names></name></person-group> (<year>1961</year>) <article-title>Monographie der Paläarktischen <italic><tp:taxon-name><tp:taxon-name-part taxon-name-part-type="genus">Taphoxenus</tp:taxon-name-part></tp:taxon-name></italic>-Arten (<tp:taxon-name><tp:taxon-name-part taxon-name-part-type="order">Coleoptera</tp:taxon-name-part></tp:taxon-name>, <tp:taxon-name><tp:taxon-name-part taxon-name-part-type="family">Carabidae</tp:taxon-name-part></tp:taxon-name>).</article-title><source>Acta entomologica Musei nationalis Pragae</source><volume>34</volume>: <fpage>167</fpage>–<lpage>219</lpage>.</mixed-citation></ref><ref id="B1"><mixed-citation xmlns:xlink="http://www.w3.org/1999/xlink" xlink:type="simple"><person-group><name name-style="western"><surname>Casale</surname><given-names>A</given-names></name></person-group> (<year>1988</year>) <source>Revisione Degli <tp:taxon-name><tp:taxon-name-part taxon-name-part-type="subtribe">Sphodrina</tp:taxon-name-part></tp:taxon-name> (<tp:taxon-name><tp:taxon-name-part taxon-name-part-type="order">Coleoptera</tp:taxon-name-part></tp:taxon-name>, <tp:taxon-name><tp:taxon-name-part taxon-name-part-type="family">Carabidae</tp:taxon-name-part></tp:taxon-name>, <tp:taxon-name><tp:taxon-name-part taxon-name-part-type="tribe">Sphodrini</tp:taxon-name-part></tp:taxon-name>).</source><publisher-name>Museo Regionale di Scienze Naturali</publisher-name>, <publisher-loc>Torino, Monografie 5</publisher-loc>, <size units="page">1024 pp</size>.</mixed-citation></ref><ref id="B21"><mixed-citation xmlns:xlink="http://www.w3.org/1999/xlink" xlink:type="simple"><person-group><name name-style="western"><surname>Uéno</surname><given-names>SI</given-names></name><name name-style="western"><surname>Saito</surname><given-names>A</given-names></name></person-group> (<year>1991</year>) <article-title>Occurrence of <italic><tp:taxon-name><tp:taxon-name-part taxon-name-part-type="genus">Jujiroa</tp:taxon-name-part></tp:taxon-name></italic> (<tp:taxon-name><tp:taxon-name-part taxon-name-part-type="order">Coleoptera</tp:taxon-name-part></tp:taxon-name>, <tp:taxon-name><tp:taxon-name-part taxon-name-part-type="family">Carabidae</tp:taxon-name-part></tp:taxon-name>) on the high mountains of Taiwan.</article-title><source>Journal of the Speleological Society of Japan</source><volume>16</volume>: <fpage>1</fpage>–<lpage>28</lpage>.</mixed-citation></ref><ref id="B22"><mixed-citation xmlns:xlink="http://www.w3.org/1999/xlink" xlink:type="simple"><person-group><name name-style="western"><surname>Vigna Taglianti</surname><given-names>A</given-names></name></person-group> (<year>1995</year>) <article-title>A new <italic><tp:taxon-name><tp:taxon-name-part taxon-name-part-type="genus">Jujiroa</tp:taxon-name-part></tp:taxon-name></italic> from Sichuan, China (<tp:taxon-name><tp:taxon-name-part taxon-name-part-type="order">Coleoptera</tp:taxon-name-part></tp:taxon-name>, <tp:taxon-name><tp:taxon-name-part taxon-name-part-type="family">Carabidae</tp:taxon-name-part></tp:taxon-name>).</article-title><source>International Journal of Biospeleology</source><volume>23</volume>: <fpage>179</fpage>–<lpage>190</lpage>.</mixed-citation></ref><ref id="B19"><mixed-citation xmlns:xlink="http://www.w3.org/1999/xlink" xlink:type="simple"><person-group><name name-style="western"><surname>Uéno</surname><given-names>SI</given-names></name><name name-style="western"><surname>Kishimoto</surname><given-names>T</given-names></name></person-group> (<year>2001</year>) <article-title>A new cave species of the genus <italic><tp:taxon-name><tp:taxon-name-part taxon-name-part-type="genus">Jujiroa</tp:taxon-name-part></tp:taxon-name></italic> (<tp:taxon-name><tp:taxon-name-part taxon-name-part-type="order">Coleoptera</tp:taxon-name-part></tp:taxon-name>: <tp:taxon-name><tp:taxon-name-part taxon-name-part-type="family">Carabidae</tp:taxon-name-part></tp:taxon-name>: <tp:taxon-name><tp:taxon-name-part taxon-name-part-type="subfamily">Platyninae</tp:taxon-name-part></tp:taxon-name>) from southern Sichuan, Southwest China.</article-title><source>Journal of Speleological Society of Japan</source><volume>16</volume>: <fpage>1</fpage>–<lpage>28</lpage>.</mixed-citation></ref><ref id="B5"><mixed-citation xmlns:xlink="http://www.w3.org/1999/xlink" xlink:type="simple"><person-group><name name-style="western"><surname>Deuve</surname><given-names>T</given-names></name></person-group> (<year>2004</year>) <article-title>Deux nouvelles <italic><tp:taxon-name><tp:taxon-name-part taxon-name-part-type="genus">Jujiroa</tp:taxon-name-part></tp:taxon-name></italic> cavernicoles du sud de la Chine et du nord du Vietnam (<tp:taxon-name><tp:taxon-name-part taxon-name-part-type="order">Coleoptera</tp:taxon-name-part></tp:taxon-name>, <tp:taxon-name><tp:taxon-name-part taxon-name-part-type="superfamily">Caraboidea</tp:taxon-name-part></tp:taxon-name>).</article-title><source>Bulletin de la Société entomologique de France</source><volume>109</volume>(<issue>4</issue>): <fpage>361</fpage>–<lpage>366</lpage>.</mixed-citation></ref><ref id="B18"><mixed-citation xmlns:xlink="http://www.w3.org/1999/xlink" xlink:type="simple"><person-group><name name-style="western"><surname>Uéno</surname><given-names>SI</given-names></name></person-group> (<year>2007b</year>) <article-title>Occurrence of a new cave species of <italic><tp:taxon-name><tp:taxon-name-part taxon-name-part-type="genus">Jujiroa</tp:taxon-name-part></tp:taxon-name></italic> (<tp:taxon-name><tp:taxon-name-part taxon-name-part-type="order">Coleoptera</tp:taxon-name-part></tp:taxon-name>: <tp:taxon-name><tp:taxon-name-part taxon-name-part-type="family">Carabidae</tp:taxon-name-part></tp:taxon-name>: <tp:taxon-name><tp:taxon-name-part taxon-name-part-type="subfamily">Platyninae</tp:taxon-name-part></tp:taxon-name>) from Central Sichuan, Southwest China.</article-title><source>Elytra</source><volume>35</volume>(<issue>1</issue>): <fpage>21</fpage>–<lpage>26</lpage>.</mixed-citation></ref><ref id="B7"><mixed-citation xmlns:xlink="http://www.w3.org/1999/xlink" xlink:type="simple"><person-group><name name-style="western"><surname>Deuve</surname><given-names>T</given-names></name><name name-style="western"><surname>Pütz</surname><given-names>A</given-names></name></person-group> (<year>2013</year>) <article-title>Description d’une nouvelle <italic><tp:taxon-name><tp:taxon-name-part taxon-name-part-type="genus">Jujiroa</tp:taxon-name-part></tp:taxon-name></italic> cavernicole du Sichuan (<tp:taxon-name><tp:taxon-name-part taxon-name-part-type="order">Coleoptera</tp:taxon-name-part></tp:taxon-name>, <tp:taxon-name><tp:taxon-name-part taxon-name-part-type="superfamily">Caraboidea</tp:taxon-name-part></tp:taxon-name>).</article-title><source>Bulletin de la Société entomologique de France</source><volume>118</volume>(<issue>3</issue>): <fpage>341</fpage>–<lpage>342</lpage>.</mixed-citation></ref></ref-list></tp:taxon-treatment>
